# Supplementary material for: Effects of Plectin Depletion on Keratin Network Dynamics and Organization
Source: PLoS One. 2016 Mar 23;11(3):e0149106. doi: 10.1371/journal.pone.0149106 (PMC4805305; doi:10.1371/journal.pone.0149106)
Supplement: S1 Files — Exposures of immunoblot membranes 1, 2, and 3 were used for Fig 2 and exposures of membranes 3, 4 and 5 for S2 Fig. The immunoblot TIFF files are ordered according to stripping steps (1 = before stripping). The positions of the co-electrophoresed size markers were inserted with FusionCapt Advance software version 16.06 on a Fusion-Solo.WL.4M (Vilber Lourmat). The exact details on the ProSieve QuadColor Protein Marker 4.6–300 kDa can be found on the manufacturer’s homepage at http://www.lonza.com/products-services/bio-research/electrophoresis-of-nucleic-acids-and-proteins/protein-electrophoresis/protein-stains-markers/prosieve-protein-colored-and-unstained-markers.aspx. The polypeptides remaining in the SDS-polyacrylamide gels after blotting onto the PVDF membranes were detected with a colloidal staining solution [20 mM CuSO4, 10% (v/v) acetic acid, 45% (v/v) methanol, 0.15% (w/v) Coomassie Brilliant Blue G250 (SERVA Electrophoresis)] and unbound dye was removed by washing in water. Stained proteins were recorded on a Quantum ST4 1100/26MX (Vilber Lourmat) using Quantum-Capt software version 15.12 to estimate transfer efficiency. They are also included as TIFF files. Measurements used for diagrams and statistical analyses in Fig 5A, 5C, 5D, 5E and Fig 6D are deposited in the measurements.xlsx file. Detailed information about secondary antibodies is included in antibodies.pdf. (ZIP) [file pone.0149106.s005.zip]

Archive with 32 entries (27 files):
- Membrane 1/
- Membrane 1/140213_1_plectin HD1_+ruler.Tif
- Membrane 1/140213_2_GAPDH_+ruler.Tif
- Membrane 1/140213_3_plectin_+ruler.Tif
- Membrane 1/140213_4_integrin b1_+ruler.Tif
- Membrane 1/140213_5_actin_+ruler.Tif
- Membrane 1/140213_6_integrin a3_+ruler.Tif
- Membrane 1/140213_SDS-PAGE after transfer.Tif
- Membrane 2/
- Membrane 2/140211_2_integrin a5_2x binning_+ruler.Tif
- Membrane 2/140211_3_integrin b5_+ruler.Tif
- Membrane 2/140211_4_actin_+ruler.Tif
- Membrane 2/140211_5_integrin b4_+ruler.Tif
- Membrane 2/140211_SDS-PAGE after transfer.Tif
- Membrane 3/
- Membrane 3/140305_1_integrin a2_2x binning_+ruler.Tif
- Membrane 3/140305_2_keratin 5_+ruler.Tif
- Membrane 3/140305_4_actin_+ruler.Tif
- Membrane 3/140305_SDS-PAGE after transfer.Tif
- Membrane 4/
- Membrane 4/140305_1_keratin 13_binning 2x_+ruler.Tif
- Membrane 4/140305_2_keratins 8 and 18_+ruler.Tif
- Membrane 4/140305_3_keratin 8_+ruler.Tif
- Membrane 4/140305_4_actin_+ruler.Tif
- Membrane 4/140305_SDS-PAGE after transfer.Tif
- Membrane 5/
- Membrane 5/151220_1_keratin 17_binning 2x_+ruler.Tif
- Membrane 5/151220_2_actin_+ruler.Tif
- Membrane 5/151220_SDS-PAGE after transfer.Tif
- antibodies.pdf
- measurements.xlsx
- file list.pdf
