# Supplementary material for: Effects of Plectin Depletion on Keratin Network Dynamics and Organization
Source: PLoS One. 2016 Mar 23;11(3):e0149106. doi: 10.1371/journal.pone.0149106 (PMC4805305; doi:10.1371/journal.pone.0149106)
Supplement: S1 Files — Exposures of immunoblot membranes 1, 2, and 3 were used for Fig 2 and exposures of membranes 3, 4 and 5 for S2 Fig. The immunoblot TIFF files are ordered according to stripping steps (1 = before stripping). The positions of the co-electrophoresed size markers were inserted with FusionCapt Advance software version 16.06 on a Fusion-Solo.WL.4M (Vilber Lourmat). The exact details on the ProSieve QuadColor Protein Marker 4.6–300 kDa can be found on the manufacturer’s homepage at http://www.lonza.com/products-services/bio-research/electrophoresis-of-nucleic-acids-and-proteins/protein-electrophoresis/protein-stains-markers/prosieve-protein-colored-and-unstained-markers.aspx. The polypeptides remaining in the SDS-polyacrylamide gels after blotting onto the PVDF membranes were detected with a colloidal staining solution [20 mM CuSO4, 10% (v/v) acetic acid, 45% (v/v) methanol, 0.15% (w/v) Coomassie Brilliant Blue G250 (SERVA Electrophoresis)] and unbound dye was removed by washing in water. Stained proteins were recorded on a Quantum ST4 1100/26MX (Vilber Lourmat) using Quantum-Capt software version 15.12 to estimate transfer efficiency. They are also included as TIFF files. Measurements used for diagrams and statistical analyses in Fig 5A, 5C, 5D, 5E and Fig 6D are deposited in the measurements.xlsx file. Detailed information about secondary antibodies is included in antibodies.pdf. (ZIP) [file pone.0149106.s005.zip › measurements.xlsx]

## Sheet: Figure 6 D
	Keratin filament speed (not normalized in nm/min)					Keratin filament speed (normalized in AU/min)					Keratin bulk flow (not normalized in AU/min)					Keratin bulk flow (normalized in AU/min)
No.	con.	shP.	con.	shP.		con.	shP.	con.	shP.		con.	shP.	con.	shP.		con.	shP.	con.	shP.
1	231	172.6	160.9	251.4		166.9	141.5	135.4	196.1		3.9682	1.72683	2.04434	2.22188		1.92334	0.65208	0.910961	0.93914
2	152	197.8	193.3	249.3		127.9	179.1	161.7	192.2		2.80574	2.20942	2.1762	2.87739		1.36105	1.11079	1.33259	1.01169
3	180	184.2	179.7	199		173	179.1	137.3	177.8		2.94696	1.30633	4.62009	2.78922		2.14205	0.744466	1.68789	1.58161
4	236	160.3	260	245.1		176	134.5	202.4	231.3		3.87451	1.23909	5.26194	5.17301		2.59096	0.397156	2.54625	3.92399
5	158	199.3	218.4	265.2		149.7	181	172.4	185.5		2.82661	1.49649	3.13936	3.55381		1.53942	0.847573	1.45291	1.44494
6	154	170.6	151.2	301.9		166.1	162	138	247.4		1.88652	0.84018	2.18774	8.06708		2.36541	0.521355	0.780984	4.33123
7	168	190.7	183.4	192.9		138.5	181.6	138.9	197.5		4.69118	1.91323	1.83826	2.1061		2.54924	1.02767	0.658764	1.66295
8	194	267.7	160.3	252.5		161.9	191.5	143	250.6		1.62384	2.29128	2.33915	4.45406		1.19073	1.04386	1.27554	3.65225
9	467	253.9	175.6	204.7		306.1	194.7	143.2	158		9.71147	3.14805	1.06678	2.62509		5.79777	1.50325	0.587849	1.11788
10	186	153.1	191.5	201.2		171.4	149.8	164	200.9		1.65113	1.57443	2.17277	4.91777		1.18092	0.906712	1.13905	2.82519
11	230	208.5	165.8	175.2		182.4	183.9	137.1	179.6		2.20146	1.41979	2.67516	3.69055		1.1563	1.0029	1.03947	1.75662
12	205	252.9	162	232.2		190	215.3	130.9	257		3.33071	2.93762	4.10611	3.00711		2.56741	1.9836	2.27299	1.8329
13	161	181	141.3	180.6		141.8	153.5	128.6	196.3		0.821224	1.43183	2.31566	3.51417		0.311771	0.621677	1.01534	2.85832
14	175.1	224.8	146.5	147.2		163.3	191	132.5	155.2		1.38322	2.81181	1.0005	2.02904		0.942553	2.0902	0.467781	1.40151
15	174.5	290.7	162.2	227.1		138.9	193.4	146.9	162.2		2.84739	2.85948	2.34166	5.0955		1.36867	1.18772	1.30417	2.04247
16	202.3	357.4	159.8	203.4		146	265.3	139.8	153.2		3.48386	5.55771	3.09622	1.48828		1.63404	3.26881	1.55491	0.469608
17	314.3	235.5	137.2	210.6		260.8	161.6	121	183.1		4.97354	1.83495	1.6339	3.54066		2.83051	0.854368	0.741525	2.07817
18	212.9	330.7	174.8	180.1		169.3	283.3	182.6	139.9		1.8181	5.55645	3.46747	1.80358		1.17017	3.23221	3.11504	0.824507
19	169.8	219.6	278.5	143.7		161.2	180	158.4	152.4		1.91505	3.27877	4.4977	1.50181		1.06947	1.61787	1.56008	0.866405
20	158.6	158.1	164.1	198		136.1	131.3	138.4	179.1		2.18683	2.3262	2.93366	3.64631		0.887795	0.763062	1.2412	1.96118
21	161.9	167	163.9	197.6		135.8	168.4	137.8	155.1		2.63596	2.66029	3.39154	4.18295		1.1208	1.78237	1.55738	1.62139
22	199.9	203.5	164.9	203.3		150.4	173	136.7	226.3		3.0088	3.94609	4.77372	2.3455		1.11786	1.66384	2.10756	1.52571
23	234.9	194.8	170.5	144.8		190	150.2	148.3	138.9		4.33386	2.48358	1.14435	1.45497		2.0378	0.897607	0.609966	0.936891
24	258.8	232.1	175.7	156.5		173.2	175.3	134	164.3		3.5758	2.94258	5.34565	2.99142		1.30092	1.33499	1.61753	1.5567
25	211.6	192.3	158.8	178.1		160.1	150.9	132	171.7		1.82711	1.6625	2.38556	1.53324		0.744918	0.625046	0.835723	0.99956
26	268.7	158.8	201.7	213.3		230.7	142.8	169.6	186.8		4.3748	2.71841	3.3989	4.82876		2.73326	1.22013	1.86959	2.43026
27	252.3	294.5	210.1	156.5		208.1	243.3	190.3	118.7		3.62139	4.83914	3.28313	3.62212		1.91597	3.2416	1.58712	0.999958
28	226.7	225.3	211.4	175.7		178.5	175.8	155.5	162.2		4.38539	2.47193	6.34536	3.26207		2.41359	1.16613	2.42325	1.9334
29	165	228.5	393	184.9		138.8	189.6	254	159.7		0.920478	1.45309	3.20564	1.28844		0.473796	0.836353	1.47697	0.503042
30	175.6	221.3	148.2	152.3		157.9	208.5	134.7	147.3		2.34719	3.20323	2.18764	1.3998		1.38593	1.99496	1.03526	0.537905
31	203.1	366.3	165.6	194.4		168.2	319.2	169	168.2		3.10532	4.80826	2.4321	0.664738		1.54072	3.39052	1.43578	0.335093
32	232.2	357.1	160.8	186.4		199.8	336.5	132	192.6		2.40506	4.65416	1.92025	0.601874		1.65493	3.99749	0.714698	0.557821
33	331.5	364.9	185.8	241.6		245.3	284.1	145.1	190.2		3.89378	6.86821	3.18206	5.61834		2.62575	4.57332	1.61756	2.50835
34	274.8	285.3	190.3	189.9		215.6	241.9	143.9	175.6		5.05483	4.79904	2.95506	1.14011		2.7585	3.23259	1.00898	0.788832
35	204.2	172	199.4	165.7		169.2	141	138.4	144.2		2.60999	1.47912	4.72331	1.2375		1.45124	0.623845	1.5812	0.713497
36	373.7	215.5	157.6	188.3		309	180.3	169.8	169.1		8.00337	3.55161	1.8424	4.85376		5.06043	2.30017	1.96106	3.84048
37	186.6	210.7	193.7	191.1		161	154.8	172.7	151.9		2.03993	1.87819	2.95107	2.99812		1.18978	0.726432	1.93563	1.4568
38	183.6	165	210.9	186.2		148.6	154.1	217.2	146.3		1.38641	1.91075	1.48289	5.459		0.666542	0.904943	1.02262	2.05262
39	175.5	163.9	167.2	240.5		145.1	145.1	154.1	188.4		1.49299	1.6601	0.535185	9.18376		0.758957	1.43512	0.440619	4.56492
40	186.2	162.2		212.1		171.5	137		187.1		1.10412	2.74718		2.99215		0.674361	1.05838		1.47247
41	178.5	164.8		278.1		141.5	152.5		306.2		0.926788	2.48698		5.32409		0.368521	1.2172		6.10077
42	299.7	151		170.7		251.4	140.2		135.4		5.50135	2.7525		2.99774		4.4104	1.54406		1.09229
43		199.2					157.2					4.36451					1.73133
44		170.8					155					2.56033					1.43846
45		233.3					140.8					3.07026					1.26669
46		185					178.7					2.72426					2.0417
47		190.3					163.5					2.00418					0.811286
48		213					190.6					6.56636					4.30732
49		172.8					131.6					1.27185					0.452888

## Sheet: Figure 5 A
	Mean branch lenght in nm
No.	controls	shPlectin	controls +FCS	shPlectin -FCS
1	676.994	614.615	594.183	641.741
2	648.642	686.368	654.178	665.739
3	599.608	763.759	646.316	640.468
4	601.16	659.005	750.742	637.414
5	584.581	645.002	558.983	687.807
6	594.123	759.722	582.736	745.465
7	593.734	623.908	599.92	729.283
8	602.185	678.756	622.87	835.34
9	569.594	741.772	608.444	585.963
10	604.653	598.052	630.809	654.094
11	641.43	706.216	575.938	699.7
12	602.13	639.899	610.823	844.599
13	579.815	701.683	575.784	573.937
14	670.611	728.988	539.4	649.855
15	737.234	702.873	531.783	519.326
16	595.826	742.05	866.565	553.472
17	811.518	611.03	650.425	698.217
18	666.023	693.058	819.835	671.893
19	622.597	615.189	599.51	657.3
20	607.095	627.877	578.953	624.132
21	605.889	808.789	598.35	588.438
22	663.947	578.999	686.283	942
23	721.213	744.417	780.466	763.573
24	636.451	569.442	623.684	669.338
25	668.864	611.839	575.097	642.076
26	621.972	689.246	618.477	594.819
27	667.961	705.696	628.39	664.76
28	683.705	621.253	576.243	528.406
29	668.367	609.454	577.737	703.294
30	608.474	686.812	621.687	1006.8
31	610.807	754.533	643.584	634.272
32	622.908	615.785	546.247	622.125
33	603.171	597.051	784.676	728.96
34	771.098	649.641	598.7	760.336
35	687.691	866.871	560.349	924.657
36	906.213	697.961	633.304	671.506
37	797.171	726.485	559.419	660.104
38	728.342	731.755	590.56	1087.72
39	675.158	571.799	552.881	690.509
40	908.88	590.949	602.603	629.788
41	663.267	701.376		772.898
42	599.841	748.355
43		649.62
44		698.928
45		682.613
46		731.144
47		671.291
48		667.631
49		732.601

## Sheet: Figure 5 C
	Apparent stiffness A1.8 [N/m^1.8]
No.	control	shPlectin
1	139.253	186.389
2	144.39	81.2685
3	103.516	123.147
4	87.5921	59.6201
5	95.5596	67.356
6	95.7362	40.0065
7	154.086	99.6985
8	128.919	138.516
9	109.525	95.2958
10	117.786	68.0251
11	54.1335	114.504
12	72.1134	182.055
13	135.227	37.3843
14	70.0364	164.625
15	173.96	79.6887
16	61.4836	210.099
17	75.1972	177.38
18	76.5693	135.351
19	155.019	43.1709
20	130.09	129.317
21	164.163	110.993
22	56.0997	99.6693
23	117.15	93.855
24	139.995	152.366
25	148.916	129.116
26	81.0276	102.86
27		170.558
28		112.609
29		84.6205
30		27.5056
31		58.3365
32		98.7603
33		109.549

## Sheet: Figure 5 D
	Indentation depth [nm]	Force [nN]	Force [nN]
		control	shPlectin
	100	0.02892	0.0263
	200	0.10084	0.09534
	300	0.20353	0.19592
	400	0.33678	0.32849
	500	0.49737	0.49369
	600	0.68971	0.6983

## Sheet: Figure 5 E
		Creep compliance [µm/nN]
	t[s]	Wild type (A431)			t[s]	Control			t[s]	shPlectin
	0.02	0	0		0.02	0	0		0.02	0	0
	0.04	-0.00098	0.00884		0.04	0.00113	0.01486		0.04	-0.00069	0.00986
	0.06	-0.00058	0.00376		0.06	-4e-05	0.00719		0.06	-0.00174	0.01133
	0.08	-0.00105	0.00817		0.08	0.00034	0.01385		0.08	-0.00125	0.00724
	0.1	-0.00081	0.00465		0.1	-9e-05	0.00936		0.1	-0.00067	0.00836
	0.12	-0.00023	0.00612		0.12	0.00203	0.01456		0.12	-0.00243	0.01233
	0.14	-0.00177	0.0079		0.14	-0.00096	0.00999		0.14	-0.00099	0.00805
	0.16	-0.0013	0.00554		0.16	-0.00012	0.01233		0.16	-0.00114	0.0083
	0.18	-0.00228	0.01037		0.18	0.00153	0.00988		0.18	-0.00302	0.01157
	0.2	0.04842	0.06175		0.2	0.02986	0.0479		0.2	0.02997	0.06325
	0.22	0.17504	0.1016		0.22	0.24268	0.1657		0.22	0.20102	0.11016
	0.24	0.22055	0.11802		0.24	0.32063	0.22112		0.24	0.25696	0.12895
	0.26	0.237	0.12337		0.26	0.34232	0.23426		0.26	0.27424	0.13855
	0.28	0.24816	0.12797		0.28	0.35622	0.24337		0.28	0.28635	0.14558
	0.3	0.25791	0.13296		0.3	0.36584	0.24797		0.3	0.2974	0.15175
	0.32	0.26602	0.13482		0.32	0.3737	0.25121		0.32	0.30602	0.15696
	0.34	0.27168	0.13724		0.34	0.38054	0.25127		0.34	0.31402	0.15976
	0.36	0.28108	0.1447		0.36	0.38753	0.25901		0.36	0.32119	0.16476
	0.38	0.28488	0.14321		0.38	0.39476	0.26205		0.38	0.3279	0.16628
	0.4	0.29113	0.14871		0.4	0.39747	0.26481		0.4	0.33292	0.16941
	0.42	0.29432	0.14726		0.42	0.40455	0.26731		0.42	0.3384	0.17111
	0.44	0.30032	0.15237		0.44	0.40673	0.2675		0.44	0.34366	0.17385
	0.46	0.30288	0.15202		0.46	0.41196	0.26983		0.46	0.34812	0.17692
	0.48	0.30723	0.15427		0.48	0.4163	0.27316		0.48	0.35228	0.17803
	0.5	0.31074	0.15417		0.5	0.41988	0.27251		0.5	0.35544	0.18038
	0.52	0.31327	0.15602		0.52	0.42374	0.27591		0.52	0.35924	0.18151
	0.54	0.31621	0.15637		0.54	0.42437	0.27443		0.54	0.36384	0.18351
	0.56	0.32029	0.15811		0.56	0.42989	0.2794		0.56	0.36635	0.18508
	0.58	0.32154	0.1591		0.58	0.43079	0.27726		0.58	0.36981	0.18494
	0.6	0.32595	0.16054		0.6	0.43546	0.28321		0.6	0.3726	0.18799
	0.62	0.32744	0.16219		0.62	0.43677	0.28193		0.62	0.37669	0.18873
	0.64	0.3324	0.16536		0.64	0.44004	0.28512		0.64	0.37895	0.18997
	0.66	0.33329	0.16329		0.66	0.44088	0.28173		0.66	0.38176	0.19108
	0.68	0.33604	0.16661		0.68	0.44642	0.28794		0.68	0.3861	0.19351
	0.7	0.33783	0.1668		0.7	0.44795	0.28612		0.7	0.38736	0.19416
	0.72	0.3417	0.16783		0.72	0.45069	0.28847		0.72	0.38977	0.19432
	0.74	0.34331	0.16926		0.74	0.45155	0.28743		0.74	0.39319	0.19756
	0.76	0.34652	0.16941		0.76	0.45635	0.29141		0.76	0.39546	0.19743
	0.78	0.34765	0.16997		0.78	0.45742	0.29113		0.78	0.39676	0.19757
	0.8	0.35077	0.17233		0.8	0.4597	0.29202		0.8	0.40083	0.20016
	0.82	0.35286	0.17321		0.82	0.45956	0.28995		0.82	0.40205	0.2
	0.84	0.35447	0.17164		0.84	0.46287	0.29275		0.84	0.40345	0.20123
	0.86	0.35459	0.17201		0.86	0.46355	0.29128		0.86	0.40692	0.20219
	0.88	0.35818	0.17413		0.88	0.46615	0.29379		0.88	0.40835	0.20285
	0.9	0.35837	0.17319		0.9	0.46654	0.29193		0.9	0.40999	0.20389
	0.92	0.36106	0.17472		0.92	0.46936	0.29513		0.92	0.41209	0.20374
	0.94	0.36188	0.17424		0.94	0.46957	0.29389		0.94	0.41339	0.20524
	0.96	0.36575	0.17725		0.96	0.47357	0.29567		0.96	0.41633	0.20705
	0.98	0.36661	0.17546		0.98	0.47242	0.29505		0.98	0.41796	0.20769
	1	0.36921	0.17744		1	0.47666	0.2968		1	0.42057	0.20846
	1.02	0.36914	0.17645		1.02	0.47681	0.29816		1.02	0.42227	0.20994
	1.04	0.37385	0.17984		1.04	0.47998	0.29871		1.04	0.42371	0.21016
	1.06	0.37438	0.17873		1.06	0.48012	0.29927		1.06	0.42546	0.21078
	1.08	0.37657	0.17946		1.08	0.48256	0.30016		1.08	0.42706	0.21179
	1.1	0.37625	0.17896		1.1	0.48224	0.29868		1.1	0.42877	0.21276
	1.12	0.37979	0.1812		1.12	0.48521	0.30183		1.12	0.43071	0.21351
	1.14	0.37922	0.17955		1.14	0.48539	0.30043		1.14	0.43209	0.21349
	1.16	0.38173	0.18016		1.16	0.48849	0.30286		1.16	0.43436	0.21434
	1.18	0.38159	0.17853		1.18	0.48981	0.30371		1.18	0.43538	0.21474
	1.2	0.38458	0.18164		1.2	0.49289	0.30556		1.2	0.43746	0.21503
	1.22	0.38601	0.18183		1.22	0.49358	0.30809		1.22	0.43823	0.2164
	1.24	0.38869	0.18226		1.24	0.49458	0.30623		1.24	0.43942	0.21518
	1.26	0.38842	0.18312		1.26	0.49631	0.30894		1.26	0.44141	0.2164
	1.28	0.39221	0.1835		1.28	0.49818	0.30877		1.28	0.44227	0.21832
	1.3	0.39105	0.18272		1.3	0.49793	0.30911		1.3	0.44481	0.21688
	1.32	0.39454	0.18313		1.32	0.50101	0.3109		1.32	0.4451	0.21828
	1.34	0.39423	0.18381		1.34	0.50177	0.31005		1.34	0.44747	0.2198
	1.36	0.39674	0.18455		1.36	0.50233	0.31097		1.36	0.4489	0.21876
	1.38	0.39634	0.18378		1.38	0.50373	0.31156		1.38	0.44955	0.22065
	1.4	0.39971	0.18597		1.4	0.50584	0.31157		1.4	0.45215	0.22012
	1.42	0.39837	0.1842		1.42	0.50498	0.31051		1.42	0.45246	0.22112
	1.44	0.40056	0.18449		1.44	0.50724	0.3099		1.44	0.45451	0.22203
	1.46	0.40293	0.18712		1.46	0.50579	0.3086		1.46	0.45518	0.22195
	1.48	0.40322	0.18442		1.48	0.50942	0.30954		1.48	0.45665	0.22228
	1.5	0.40552	0.18861		1.5	0.50724	0.3093		1.5	0.45877	0.22305
	1.52	0.40573	0.18462		1.52	0.51019	0.30966		1.52	0.46038	0.22533
	1.54	0.40876	0.18871		1.54	0.51305	0.31337		1.54	0.46028	0.22294
	1.56	0.40711	0.18506		1.56	0.51267	0.31148		1.56	0.46287	0.22527
	1.58	0.4105	0.18819		1.58	0.51336	0.31121		1.58	0.46377	0.22572
	1.6	0.41172	0.18781		1.6	0.51467	0.31169		1.6	0.46436	0.22423
	1.62	0.41304	0.18748		1.62	0.51634	0.31464		1.62	0.46604	0.22662
	1.64	0.41336	0.18802		1.64	0.5173	0.31336		1.64	0.46831	0.22659
	1.66	0.41536	0.18803		1.66	0.51867	0.31692		1.66	0.46764	0.22654
	1.68	0.41508	0.18762		1.68	0.52013	0.31544		1.68	0.47079	0.22704
	1.7	0.41731	0.18894		1.7	0.52172	0.3174		1.7	0.47093	0.22825
	1.72	0.41798	0.18815		1.72	0.52145	0.31686		1.72	0.47126	0.22736
	1.74	0.42014	0.19122		1.74	0.52414	0.31883		1.74	0.47376	0.22779
	1.76	0.42124	0.1886		1.76	0.52378	0.31907		1.76	0.47404	0.22965
	1.78	0.42412	0.19292		1.78	0.52653	0.3205		1.78	0.47444	0.22777
	1.8	0.42356	0.19169		1.8	0.52561	0.31912		1.8	0.47725	0.22935
	1.82	0.42606	0.19271		1.82	0.52904	0.32364		1.82	0.47738	0.23064
	1.84	0.42768	0.1943		1.84	0.52833	0.32113		1.84	0.47826	0.22952
	1.86	0.42892	0.19551		1.86	0.53125	0.32438		1.86	0.47977	0.2311
	1.88	0.43024	0.19526		1.88	0.53048	0.32039		1.88	0.48069	0.23107
	1.9	0.43047	0.19605		1.9	0.5328	0.32532		1.9	0.48169	0.23206
	1.92	0.43214	0.19583		1.92	0.53275	0.32076		1.92	0.48333	0.23176
	1.94	0.43304	0.19706		1.94	0.53383	0.32458		1.94	0.48374	0.23161
	1.96	0.43637	0.19794		1.96	0.53381	0.32113		1.96	0.48378	0.23167
	1.98	0.43443	0.1964		1.98	0.53637	0.3267		1.98	0.48676	0.23222
	2	0.43754	0.19834		2	0.53545	0.32227		2	0.48601	0.23357
	2.02	0.43736	0.19788		2.02	0.53935	0.32711		2.02	0.48739	0.23276
	2.04	0.43865	0.1984		2.04	0.53755	0.32399		2.04	0.48934	0.23343
	2.06	0.43848	0.19795		2.06	0.54266	0.32956		2.06	0.48824	0.23357
	2.08	0.44103	0.19875		2.08	0.53925	0.32426		2.08	0.49111	0.23484
	2.1	0.44126	0.19902		2.1	0.54251	0.32887		2.1	0.49072	0.23442
	2.12	0.44299	0.1984		2.12	0.54194	0.32507		2.12	0.492	0.23446
	2.14	0.44288	0.19931		2.14	0.54559	0.33126		2.14	0.49304	0.23504
	2.16	0.44513	0.20024		2.16	0.54422	0.32539		2.16	0.49486	0.23546
	2.18	0.4455	0.19786		2.18	0.54758	0.33336		2.18	0.4949	0.23539
	2.2	0.44742	0.19991		2.2	0.54733	0.32872		2.2	0.49603	0.23638
	2.22	0.44575	0.19824		2.22	0.54743	0.33046		2.22	0.49725	0.23632
	2.24	0.44925	0.2006		2.24	0.54854	0.32964		2.24	0.49764	0.23686
	2.26	0.44777	0.19838		2.26	0.5503	0.33145		2.26	0.49937	0.23674
	2.28	0.45072	0.19992		2.28	0.54989	0.33091		2.28	0.49899	0.23793
	2.3	0.45077	0.19898		2.3	0.55291	0.33365		2.3	0.50068	0.23766
	2.32	0.45275	0.20182		2.32	0.5535	0.33475		2.32	0.50212	0.23775
	2.34	0.4518	0.19868		2.34	0.55357	0.33416		2.34	0.50127	0.23844
	2.36	0.45379	0.19968		2.36	0.55564	0.33438		2.36	0.50398	0.23958
	2.38	0.45344	0.2		2.38	0.55611	0.33563		2.38	0.50503	0.23941
	2.4	0.45553	0.2019		2.4	0.55678	0.33551		2.4	0.50459	0.23995
	2.42	0.4557	0.20175		2.42	0.55793	0.33491		2.42	0.50636	0.23955
	2.44	0.45772	0.20306		2.44	0.56013	0.33747		2.44	0.50662	0.24031
	2.46	0.45813	0.20135		2.46	0.56065	0.33677		2.46	0.50699	0.24067
	2.48	0.45918	0.20255		2.48	0.56058	0.33651		2.48	0.50943	0.24147
	2.5	0.46043	0.20333		2.5	0.56223	0.33635		2.5	0.50895	0.24093
	2.52	0.45987	0.20138		2.52	0.56227	0.33714		2.52	0.50946	0.24122
	2.54	0.46169	0.20323		2.54	0.56456	0.33761		2.54	0.51179	0.24192
	2.56	0.46283	0.20271		2.56	0.56358	0.33633		2.56	0.51217	0.2415
	2.58	0.46231	0.20305		2.58	0.56502	0.33742		2.58	0.51255	0.24323
	2.6	0.46437	0.20412		2.6	0.56595	0.33681		2.6	0.51443	0.2423
	2.62	0.46434	0.20265		2.62	0.5676	0.33986		2.62	0.51381	0.24371
	2.64	0.4652	0.20287		2.64	0.56685	0.33758		2.64	0.51505	0.24334
	2.66	0.46572	0.20473		2.66	0.56738	0.33749		2.66	0.51681	0.24317
	2.68	0.46755	0.20466		2.68	0.56807	0.33936		2.68	0.51672	0.24393
	2.7	0.46742	0.20328		2.7	0.56944	0.33869		2.7	0.5189	0.24417
	2.72	0.46773	0.2035		2.72	0.56948	0.3389		2.72	0.5189	0.24536
	2.74	0.4677	0.20233		2.74	0.57131	0.34021		2.74	0.51911	0.24463
	2.76	0.46959	0.20288		2.76	0.57186	0.34118		2.76	0.52116	0.24527
	2.78	0.47015	0.2023		2.78	0.57241	0.34076		2.78	0.52111	0.24564
	2.8	0.47105	0.20239		2.8	0.57297	0.34154		2.8	0.52195	0.24528
	2.82	0.47194	0.20309		2.82	0.57211	0.34116		2.82	0.52373	0.24643
	2.84	0.47187	0.203		2.84	0.57444	0.34206		2.84	0.52391	0.24626
	2.86	0.47187	0.20196		2.86	0.57427	0.34333		2.86	0.52478	0.24701
	2.88	0.47463	0.20409		2.88	0.57505	0.34029		2.88	0.52594	0.24591
	2.9	0.4737	0.20278		2.9	0.57629	0.34128		2.9	0.52688	0.24829
	2.92	0.47631	0.2032		2.92	0.57609	0.34133		2.92	0.52724	0.2482
	2.94	0.47552	0.20309		2.94	0.5782	0.34204		2.94	0.52913	0.24802
	2.96	0.47835	0.20492		2.96	0.57709	0.3427		2.96	0.52897	0.24916
	2.98	0.47674	0.20382		2.98	0.57842	0.33997		2.98	0.52951	0.24867
	3	0.47949	0.20449		3	0.57847	0.3425		3	0.53154	0.24905
	3.02	0.47799	0.20409		3.02	0.57908	0.3408		3.02	0.53034	0.24969
	3.04	0.48125	0.20588		3.04	0.58082	0.34208		3.04	0.53369	0.2507
	3.06	0.47998	0.20385		3.06	0.58085	0.34285		3.06	0.53331	0.25077
	3.08	0.48159	0.2046		3.08	0.58171	0.34245		3.08	0.53367	0.25143
	3.1	0.48126	0.20486		3.1	0.58054	0.34028		3.1	0.53547	0.25162
	3.12	0.48325	0.20514		3.12	0.58288	0.34316		3.12	0.53554	0.25202
	3.14	0.4825	0.20481		3.14	0.58254	0.34312		3.14	0.53606	0.25206
	3.16	0.48474	0.20659		3.16	0.58493	0.345		3.16	0.53755	0.25241
	3.18	0.48287	0.20348		3.18	0.58406	0.341		3.18	0.53843	0.25288
	3.2	0.48573	0.20492		3.2	0.5861	0.34585		3.2	0.53807	0.25329
	3.22	0.48643	0.2054		3.22	0.58579	0.34179		3.22	0.53954	0.2528
	3.24	0.48693	0.2046		3.24	0.58833	0.34832		3.24	0.54019	0.25324
	3.26	0.48601	0.20493		3.26	0.58814	0.3461		3.26	0.54016	0.25425
	3.28	0.48825	0.20551		3.28	0.58808	0.34339		3.28	0.54261	0.25374
	3.3	0.4898	0.2066		3.3	0.59058	0.35067		3.3	0.54093	0.25379
	3.32	0.48923	0.2054		3.32	0.58864	0.34462		3.32	0.54253	0.25488
	3.34	0.49097	0.20639		3.34	0.59263	0.35074		3.34	0.54419	0.25465
	3.36	0.49132	0.20568		3.36	0.59077	0.34789		3.36	0.54355	0.25518
	3.38	0.49324	0.20644		3.38	0.59143	0.34874		3.38	0.54586	0.25602
	3.4	0.49193	0.20595		3.4	0.59208	0.34803		3.4	0.54555	0.25648
	3.42	0.49335	0.20621		3.42	0.59459	0.35301		3.42	0.54693	0.25641
	3.44	0.49288	0.20426		3.44	0.59331	0.34811		3.44	0.54787	0.25792
	3.46	0.49379	0.20619		3.46	0.59569	0.3533		3.46	0.54821	0.25697
	3.48	0.49516	0.20581		3.48	0.5943	0.34957		3.48	0.54904	0.25778
	3.5	0.49439	0.20486		3.5	0.59646	0.35342		3.5	0.55017	0.25898
	3.52	0.49596	0.20675		3.52	0.59533	0.34876		3.52	0.55072	0.25748
	3.54	0.49594	0.20614		3.54	0.59708	0.35383		3.54	0.55054	0.25874
	3.56	0.4969	0.20627		3.56	0.59673	0.34905		3.56	0.55232	0.25939
	3.58	0.4965	0.20531		3.58	0.59998	0.35501		3.58	0.55213	0.25876
	3.6	0.4991	0.2074		3.6	0.59691	0.35068		3.6	0.55286	0.26029
	3.62	0.49735	0.20524		3.62	0.60002	0.35536		3.62	0.55467	0.2606
	3.64	0.49852	0.20626		3.64	0.59882	0.35111		3.64	0.55337	0.26005
	3.66	0.50164	0.20814		3.66	0.60141	0.35681		3.66	0.55522	0.26038
	3.68	0.49813	0.20561		3.68	0.60015	0.35278		3.68	0.5564	0.26189
	3.7	0.50176	0.20806		3.7	0.6024	0.35828		3.7	0.55563	0.26033
	3.72	0.50152	0.20662		3.72	0.60201	0.3543		3.72	0.55664	0.26195
	3.74	0.50384	0.20826		3.74	0.60354	0.35895		3.74	0.55749	0.26217
	3.76	0.50227	0.20631		3.76	0.60298	0.35463		3.76	0.55828	0.26126
	3.78	0.50523	0.20836		3.78	0.60452	0.35991		3.78	0.55831	0.2628
	3.8	0.5039	0.20618		3.8	0.6043	0.35595		3.8	0.55991	0.26193
	3.82	0.50604	0.20834		3.82	0.60615	0.35982		3.82	0.55998	0.26223
	3.84	0.50564	0.2057		3.84	0.60595	0.35531		3.84	0.56006	0.26315
	3.86	0.50763	0.20881		3.86	0.6078	0.36071		3.86	0.56162	0.26264
	3.88	0.50528	0.20533		3.88	0.6068	0.35616		3.88	0.56206	0.26313
	3.9	0.50935	0.209		3.9	0.60988	0.36025		3.9	0.56195	0.26344
	3.92	0.50631	0.20566		3.92	0.60808	0.35775		3.92	0.56395	0.26359
	3.94	0.50964	0.20831		3.94	0.60911	0.35826		3.94	0.56355	0.26457
	3.96	0.50966	0.20722		3.96	0.61154	0.35959		3.96	0.56424	0.26427
	3.98	0.51153	0.20942		3.98	0.61175	0.36221		3.98	0.56537	0.26539
	4	0.50949	0.20617		4	0.61174	0.35876		4	0.56576	0.26548
	4.02	0.51339	0.20948		4.02	0.61265	0.36348		4.02	0.56705	0.26646
	4.04	0.5112	0.20677		4.04	0.61442	0.36214		4.04	0.56682	0.26612
	4.06	0.51327	0.20902		4.06	0.61329	0.36314		4.06	0.56666	0.26542
	4.08	0.51298	0.2072		4.08	0.61517	0.36295		4.08	0.56795	0.26661
	4.1	0.5142	0.21018		4.1	0.61376	0.36163		4.1	0.56874	0.26657
	4.12	0.5132	0.20631		4.12	0.61463	0.36151		4.12	0.56846	0.26599
	4.14	0.51684	0.21106		4.14	0.61511	0.36264		4.14	0.56942	0.26645
	4.16	0.51376	0.20708		4.16	0.61557	0.36318		4.16	0.57052	0.26785
	4.18	0.51796	0.20943		4.18	0.61573	0.36293		4.18	0.57028	0.26799
	4.2	0.51473	0.20694		4.2	0.61688	0.36333		4.2	0.57213	0.26754
	4.22	0.51832	0.20942		4.22	0.61786	0.36355		4.22	0.57062	0.2679
	4.24	0.51623	0.20654		4.24	0.61713	0.3605		4.24	0.57207	0.26829
	4.26	0.51952	0.20915		4.26	0.61868	0.36461		4.26	0.5739	0.26957
	4.28	0.51668	0.20675		4.28	0.61878	0.36111		4.28	0.57309	0.26953
	4.3	0.51998	0.21009		4.3	0.61981	0.36387		4.3	0.57393	0.26834
	4.32	0.51867	0.20633		4.32	0.61952	0.36161		4.32	0.57525	0.27065
	4.34	0.5211	0.21163		4.34	0.62135	0.36502		4.34	0.57517	0.26977
	4.36	0.51973	0.20678		4.36	0.62217	0.36467		4.36	0.57526	0.26937
	4.38	0.52305	0.21047		4.38	0.62189	0.36516		4.38	0.57712	0.27057
	4.4	0.52062	0.20792		4.4	0.62168	0.36205		4.4	0.57682	0.2708
	4.42	0.52299	0.20975		4.42	0.62322	0.36565		4.42	0.57715	0.2698
	4.44	0.52077	0.20721		4.44	0.62257	0.36242		4.44	0.57953	0.27026
	4.46	0.52345	0.21036		4.46	0.62278	0.36387		4.46	0.57758	0.27146
	4.48	0.52285	0.20757		4.48	0.62507	0.36247		4.48	0.57957	0.27001
	4.5	0.52461	0.20976		4.5	0.62416	0.3673		4.5	0.58033	0.27259
	4.52	0.52352	0.20796		4.52	0.62418	0.3612		4.52	0.57939	0.27119
	4.54	0.5248	0.20967		4.54	0.62509	0.36566		4.54	0.58148	0.27122
	4.56	0.5244	0.20803		4.56	0.62629	0.36559		4.56	0.58112	0.27293
	4.58	0.52625	0.20907		4.58	0.62694	0.36704		4.58	0.5816	0.27169
	4.6	0.52591	0.20788		4.6	0.62734	0.36528		4.6	0.58233	0.27183
	4.62	0.5274	0.20952		4.62	0.6266	0.36807		4.62	0.58331	0.27254
	4.64	0.52817	0.21009		4.64	0.6285	0.36523		4.64	0.58315	0.2729
	4.66	0.52769	0.21048		4.66	0.62978	0.37186		4.66	0.5838	0.27303
	4.68	0.52858	0.20966		4.68	0.62819	0.36513		4.68	0.58509	0.27375
	4.7	0.52706	0.20687		4.7	0.63049	0.37204		4.7	0.58467	0.27362
	4.72	0.53036	0.21107		4.72	0.63088	0.36676		4.72	0.58596	0.27429
	4.74	0.52823	0.20766		4.74	0.631	0.37056		4.74	0.5862	0.27435
	4.76	0.53146	0.2112		4.76	0.63103	0.36619		4.76	0.58643	0.2741
	4.78	0.53126	0.21087		4.78	0.63163	0.36866		4.78	0.58642	0.27372
	4.8	0.53231	0.21132		4.8	0.63079	0.36652		4.8	0.58748	0.27473
	4.82	0.53224	0.20941		4.82	0.63296	0.36881		4.82	0.58908	0.27562
	4.84	0.53357	0.21236		4.84	0.63148	0.36716		4.84	0.58741	0.27427
	4.86	0.53295	0.20955		4.86	0.63363	0.36993		4.86	0.58916	0.27574
	4.88	0.53249	0.20879		4.88	0.63347	0.36799		4.88	0.58954	0.27565
	4.9	0.53477	0.2111		4.9	0.63467	0.37152		4.9	0.59008	0.27707
	4.92	0.53505	0.21129		4.92	0.63488	0.3692		4.92	0.59032	0.27654
	4.94	0.53569	0.2113		4.94	0.63704	0.37369		4.94	0.59113	0.2763
	4.96	0.53616	0.21052		4.96	0.63561	0.36905		4.96	0.59249	0.27735
	4.98	0.53533	0.21073		4.98	0.63859	0.37524		4.98	0.59164	0.27713
	5	0.53721	0.21089		5	0.63742	0.37074		5	0.59306	0.27759
	5.02	0.53673	0.21122		5.02	0.63906	0.37521		5.02	0.59337	0.27743
	5.04	0.53795	0.2111		5.04	0.63891	0.37397		5.04	0.59332	0.27861
	5.06	0.53774	0.2107		5.06	0.64004	0.37639		5.06	0.59564	0.2783
	5.08	0.53816	0.21098		5.08	0.64003	0.37659		5.08	0.5951	0.27862
	5.1	0.53958	0.21214		5.1	0.64126	0.37759		5.1	0.59544	0.27974
	5.12	0.53943	0.21145		5.12	0.64197	0.37789		5.12	0.59661	0.27841
	5.14	0.53906	0.21142		5.14	0.64173	0.37733		5.14	0.59554	0.27899
	5.16	0.53907	0.21262		5.16	0.64224	0.38029		5.16	0.59773	0.27965
	5.18	0.53741	0.21293		5.18	0.63999	0.38204		5.18	0.59496	0.27886
	5.2	0.47062	0.18178		5.2	0.57582	0.33266		5.2	0.55521	0.25348
	5.22	0.35014	0.1521		5.22	0.39712	0.23215		5.22	0.40343	0.2108
	5.24	0.31109	0.1357		5.24	0.33779	0.19538		5.24	0.35471	0.19224
	5.26	0.29199	0.12743		5.26	0.3163	0.18053		5.26	0.33716	0.18533
	5.28	0.28209	0.12318		5.28	0.29879	0.17083		5.28	0.32237	0.17726
	5.3	0.27157	0.11971		5.3	0.28886	0.16318		5.3	0.31235	0.17202
	5.32	0.26609	0.1172		5.32	0.27861	0.15938		5.32	0.30319	0.16896
	5.34	0.25868	0.11334		5.34	0.2722	0.15379		5.34	0.29462	0.16554
	5.36	0.25357	0.1111		5.36	0.26304	0.14952		5.36	0.28984	0.16308
	5.38	0.24736	0.109		5.38	0.25821	0.1471		5.38	0.28226	0.16149
	5.4	0.24241	0.10745		5.4	0.25022	0.14023		5.4	0.27692	0.15776
	5.42	0.2377	0.10491		5.42	0.2478	0.1419		5.42	0.27187	0.15741
	5.44	0.23278	0.10419		5.44	0.23953	0.13626		5.44	0.2663	0.15416
	5.46	0.22912	0.10246		5.46	0.23741	0.13613		5.46	0.2625	0.15061
	5.48	0.22547	0.10248		5.48	0.23101	0.13129		5.48	0.25797	0.15022
	5.5	0.22213	0.1003		5.5	0.2285	0.13137		5.5	0.25453	0.14778
	5.52	0.21955	0.10048		5.52	0.22302	0.12946		5.52	0.25034	0.14667
	5.54	0.2164	0.09904		5.54	0.22204	0.12924		5.54	0.24702	0.14513
	5.56	0.21301	0.09682		5.56	0.21739	0.12591		5.56	0.24347	0.14379
	5.58	0.21027	0.09571		5.58	0.21532	0.12483		5.58	0.24091	0.14257
	5.6	0.20748	0.09514		5.6	0.21151	0.12278		5.6	0.23898	0.14222
	5.62	0.20447	0.09342		5.62	0.20822	0.12162		5.62	0.23459	0.14034
	5.64	0.20285	0.09292		5.64	0.20619	0.12028		5.64	0.23447	0.14053
	5.66	0.19961	0.09197		5.66	0.20253	0.11924		5.66	0.23045	0.13918
	5.68	0.19841	0.09217		5.68	0.20092	0.11707		5.68	0.22791	0.13757
	5.7	0.19645	0.09117		5.7	0.19877	0.11702		5.7	0.22696	0.13698
	5.72	0.19546	0.08889		5.72	0.19743	0.11491		5.72	0.22296	0.13678
	5.74	0.192	0.08886		5.74	0.19322	0.1133		5.74	0.22135	0.13477
	5.76	0.19066	0.08756		5.76	0.19111	0.11334		5.76	0.2201	0.13576
	5.78	0.18712	0.08631		5.78	0.18913	0.11131		5.78	0.21759	0.13462
	5.8	0.18533	0.0867		5.8	0.18776	0.11193		5.8	0.21548	0.13342
	5.82	0.18381	0.08492		5.82	0.18445	0.11043		5.82	0.21401	0.13315
	5.84	0.18108	0.08556		5.84	0.1833	0.1093		5.84	0.21138	0.13229
	5.86	0.17959	0.08338		5.86	0.18022	0.10949		5.86	0.21022	0.13166
	5.88	0.17885	0.08419		5.88	0.17924	0.1073		5.88	0.20826	0.13161
	5.9	0.17708	0.08231		5.9	0.17613	0.10688		5.9	0.20597	0.13013
	5.92	0.17521	0.08307		5.92	0.17578	0.10525		5.92	0.20386	0.12967
	5.94	0.17274	0.08258		5.94	0.17343	0.10583		5.94	0.20351	0.12878
	5.96	0.17221	0.08162		5.96	0.17186	0.10431		5.96	0.20083	0.1291
	5.98	0.17117	0.08133		5.98	0.16989	0.10326		5.98	0.19869	0.12697
	6	0.16853	0.08133		6	0.16849	0.10304		6	0.19815	0.12645
	6.02	0.16869	0.08061		6.02	0.16689	0.10091		6.02	0.19603	0.12575
	6.04	0.16572	0.08028		6.04	0.16463	0.10074		6.04	0.19398	0.12534
	6.06	0.16494	0.07807		6.06	0.16342	0.09974		6.06	0.19267	0.12593
	6.08	0.16282	0.07877		6.08	0.16297	0.09866		6.08	0.19178	0.12478
	6.1	0.16155	0.07769		6.1	0.16104	0.09901		6.1	0.18819	0.12535
	6.12	0.16023	0.07783		6.12	0.1602	0.09888		6.12	0.18829	0.12498
	6.14	0.15777	0.07686		6.14	0.15886	0.09755		6.14	0.18696	0.12356
	6.16	0.15839	0.07651		6.16	0.15772	0.09754		6.16	0.18461	0.1236
	6.18	0.1558	0.07646		6.18	0.15814	0.0982		6.18	0.18415	0.12283
	6.2	0.15581	0.07559		6.2	0.15564	0.09842		6.2	0.18266	0.12283
	6.22	0.15399	0.0768		6.22	0.15519	0.09804		6.22	0.18138	0.12194
	6.24	0.15255	0.07545		6.24	0.15264	0.09858		6.24	0.18083	0.12196
	6.26	0.15254	0.07604		6.26	0.15201	0.09552		6.26	0.17886	0.12118
	6.28	0.14964	0.07485		6.28	0.15049	0.09756		6.28	0.17823	0.12078
	6.3	0.14965	0.07588		6.3	0.14997	0.09516		6.3	0.17786	0.11984
	6.32	0.14952	0.07513		6.32	0.14877	0.09548		6.32	0.17769	0.11954
	6.34	0.14775	0.07554		6.34	0.14897	0.09679		6.34	0.17585	0.1192
	6.36	0.14672	0.07568		6.36	0.14714	0.09489		6.36	0.17522	0.11723
	6.38	0.1462	0.07512		6.38	0.14685	0.09476		6.38	0.17409	0.11861
	6.4	0.14515	0.07469		6.4	0.14644	0.09423		6.4	0.17168	0.11727
	6.42	0.14365	0.07502		6.42	0.14608	0.09355		6.42	0.17208	0.11644
	6.44	0.14267	0.07399		6.44	0.14364	0.09378		6.44	0.17048	0.1184
	6.46	0.14172	0.07376		6.46	0.14486	0.09263		6.46	0.16835	0.11559
	6.48	0.14039	0.07427		6.48	0.14156	0.09264		6.48	0.16752	0.11558
	6.5	0.13903	0.0738		6.5	0.14257	0.09211		6.5	0.16636	0.11606
	6.52	0.13793	0.073		6.52	0.1399	0.09259		6.52	0.16552	0.1147
	6.54	0.13648	0.07391		6.54	0.14118	0.09087		6.54	0.16346	0.11516
	6.56	0.13661	0.07367		6.56	0.13833	0.0911		6.56	0.16381	0.115
	6.58	0.13458	0.07318		6.58	0.13954	0.09183		6.58	0.16148	0.11435
	6.6	0.13462	0.07472		6.6	0.13694	0.0904		6.6	0.1614	0.11441
	6.62	0.13367	0.07448		6.62	0.13893	0.09006		6.62	0.16052	0.11394
	6.64	0.1316	0.07311		6.64	0.13585	0.08962		6.64	0.15807	0.11181
	6.66	0.13218	0.07459		6.66	0.13912	0.08829		6.66	0.15806	0.11325
	6.68	0.12998	0.07415		6.68	0.13436	0.08525		6.68	0.15645	0.11194
	6.7	0.13093	0.07459		6.7	0.13529	0.08484		6.7	0.15739	0.11162
	6.72	0.12876	0.07388		6.72	0.13205	0.08502		6.72	0.15739	0.1103
	6.74	0.13192	0.07393		6.74	0.13481	0.0855		6.74	0.15721	0.10928
	6.76	0.12989	0.07388		6.76	0.13235	0.08523		6.76	0.15705	0.1097
	6.78	0.12985	0.07367		6.78	0.1326	0.08497		6.78	0.15456	0.10947
	6.8	0.12857	0.07314		6.8	0.13146	0.08539		6.8	0.15451	0.10941
	6.82	0.1274	0.07325		6.82	0.13152	0.08493		6.82	0.15284	0.10894
	6.84	0.12828	0.07253		6.84	0.12943	0.08351		6.84	0.15225	0.10909
	6.86	0.12793	0.07192		6.86	0.12968	0.0841		6.86	0.15134	0.10779
	6.88	0.1265	0.07219		6.88	0.12705	0.08377		6.88	0.14961	0.1088
	6.9	0.12697	0.07166		6.9	0.12877	0.08409		6.9	0.15025	0.10849
	6.92	0.12401	0.07111		6.92	0.12593	0.08322		6.92	0.14856	0.1082
	6.94	0.12543	0.07162		6.94	0.1269	0.08307		6.94	0.14775	0.10811
	6.96	0.12267	0.07112		6.96	0.12278	0.08202		6.96	0.14703	0.10791
	6.98	0.12306	0.07058		6.98	0.12455	0.08208		6.98	0.14634	0.1078
	7	0.12079	0.07135		7	0.12281	0.08302		7	0.14515	0.10766
	7.02	0.12155	0.07095		7.02	0.12328	0.08237		7.02	0.14429	0.107
	7.04	0.12041	0.07049		7.04	0.12143	0.08171		7.04	0.14412	0.10729
	7.06	0.1192	0.0712		7.06	0.12188	0.08076		7.06	0.1423	0.10721
	7.08	0.11889	0.07146		7.08	0.11969	0.08146		7.08	0.14276	0.1063
	7.1	0.11933	0.07156		7.1	0.11989	0.0814		7.1	0.14203	0.10603
	7.12	0.1182	0.07065		7.12	0.11773	0.08102		7.12	0.13969	0.10723
	7.14	0.11637	0.07308		7.14	0.11817	0.08095		7.14	0.14062	0.10538
	7.16	0.11701	0.07057		7.16	0.11687	0.0813		7.16	0.13886	0.10668
	7.18	0.11481	0.07223		7.18	0.11689	0.08013		7.18	0.13759	0.10605
	7.2	0.11654	0.07115		7.2	0.11425	0.08118		7.2	0.13694	0.1051
	7.22	0.11419	0.07246		7.22	0.1154	0.08013		7.22	0.13586	0.10576
	7.24	0.11489	0.07095		7.24	0.11448	0.0811		7.24	0.13545	0.10562
	7.26	0.1121	0.07268		7.26	0.11547	0.08029		7.26	0.13335	0.10425
	7.28	0.11415	0.07185		7.28	0.11244	0.0793		7.28	0.13426	0.10448
	7.3	0.11136	0.07205		7.3	0.1141	0.08075		7.3	0.13242	0.10448
	7.32	0.11253	0.07107		7.32	0.11177	0.07924		7.32	0.13154	0.1033
	7.34	0.10997	0.0726		7.34	0.11249	0.07884		7.34	0.13188	0.10417
	7.36	0.11205	0.06984		7.36	0.11052	0.07964		7.36	0.1302	0.10429
	7.38	0.10851	0.07287		7.38	0.11178	0.0788		7.38	0.13016	0.10266
	7.4	0.11071	0.06963		7.4	0.10933	0.07901		7.4	0.13017	0.10458
	7.42	0.10745	0.07209		7.42	0.11127	0.07901		7.42	0.12803	0.10269
	7.44	0.10996	0.07078		7.44	0.1084	0.07864		7.44	0.12788	0.10306
	7.46	0.10572	0.07196		7.46	0.11079	0.07894		7.46	0.1266	0.10319
	7.48	0.10916	0.07131		7.48	0.10717	0.0783		7.48	0.1259	0.1034
	7.5	0.10478	0.07216		7.5	0.10867	0.0787		7.5	0.12616	0.10243
	7.52	0.10773	0.07105		7.52	0.10713	0.07695		7.52	0.12575	0.10397
	7.54	0.1053	0.07213		7.54	0.10906	0.07898		7.54	0.12427	0.10251
	7.56	0.10665	0.07111		7.56	0.10548	0.07709		7.56	0.12422	0.10197
	7.58	0.10405	0.07201		7.58	0.10735	0.0778		7.58	0.12447	0.10364
	7.6	0.10621	0.06999		7.6	0.1054	0.07794		7.6	0.12229	0.1008
	7.62	0.10319	0.07229		7.62	0.10566	0.07686		7.62	0.122	0.10084
	7.64	0.10533	0.07021		7.64	0.10441	0.0773		7.64	0.12234	0.10271
	7.66	0.10337	0.07242		7.66	0.10448	0.0771		7.66	0.12081	0.09994
	7.68	0.10404	0.06994		7.68	0.10352	0.07724		7.68	0.12147	0.1013
	7.7	0.10162	0.0722		7.7	0.10394	0.07663		7.7	0.12038	0.10152
	7.72	0.10453	0.07025		7.72	0.10326	0.07569		7.72	0.1194	0.10053
	7.74	0.10029	0.07196		7.74	0.10274	0.07737		7.74	0.11919	0.1009
	7.76	0.10241	0.07023		7.76	0.10246	0.07532		7.76	0.11859	0.10032
	7.78	0.09963	0.07107		7.78	0.10211	0.07718		7.78	0.11793	0.10043
	7.8	0.10112	0.06952		7.8	0.10112	0.07561		7.8	0.11742	0.101
	7.82	0.09893	0.07062		7.82	0.1004	0.07731		7.82	0.11719	0.09976
	7.84	0.1	0.07067		7.84	0.10055	0.07536		7.84	0.11556	0.09977
	7.86	0.09853	0.07142		7.86	0.09885	0.07581		7.86	0.11622	0.10056
	7.88	0.09806	0.07164		7.88	0.09956	0.07632		7.88	0.1151	0.09969
	7.9	0.09852	0.07014		7.9	0.0965	0.07608		7.9	0.11413	0.10003
	7.92	0.09772	0.07094		7.92	0.09928	0.07665		7.92	0.1145	0.10029
	7.94	0.09701	0.06995		7.94	0.096	0.07615		7.94	0.11186	0.09913
	7.96	0.09624	0.07176		7.96	0.09815	0.07608		7.96	0.11269	0.09943
	7.98	0.09493	0.07064		7.98	0.09548	0.07685		7.98	0.11201	0.10027
	8	0.09642	0.07075		8	0.09659	0.07655		8	0.11059	0.09864
	8.02	0.09484	0.07016		8.02	0.09551	0.07595		8.02	0.11122	0.10097
	8.04	0.0942	0.07137		8.04	0.09533	0.07583		8.04	0.1105	0.09987
	8.06	0.09331	0.07133		8.06	0.0943	0.07671		8.06	0.11004	0.09918
	8.08	0.09417	0.06923		8.08	0.09477	0.07524		8.08	0.10981	0.10097
	8.1	0.09274	0.0724		8.1	0.09482	0.07533		8.1	0.10975	0.09973
	8.12	0.09261	0.07011		8.12	0.09274	0.07454		8.12	0.10891	0.09987
	8.14	0.09185	0.07189		8.14	0.09421	0.07529		8.14	0.10852	0.10046
	8.16	0.09202	0.07057		8.16	0.09292	0.07546		8.16	0.10819	0.10007
	8.18	0.09303	0.07019		8.18	0.09158	0.07479		8.18	0.10712	0.09964
	8.2	0.09117	0.06971		8.2	0.09334	0.07416		8.2	0.10698	0.09992
	8.22	0.09145	0.07027		8.22	0.09153	0.07511		8.22	0.10676	0.09955
	8.24	0.09068	0.07104		8.24	0.09091	0.07305		8.24	0.10652	0.09926
	8.26	0.09016	0.07159		8.26	0.09069	0.0737		8.26	0.10574	0.10064
	8.28	0.08944	0.07083		8.28	0.09031	0.07521		8.28	0.10562	0.09878
	8.3	0.08957	0.07182		8.3	0.09034	0.07368		8.3	0.10587	0.09919
	8.32	0.08831	0.07051		8.32	0.08892	0.07326		8.32	0.10479	0.09999
	8.34	0.08846	0.07112		8.34	0.08873	0.07419		8.34	0.10322	0.09918
	8.36	0.08748	0.07054		8.36	0.0894	0.07275		8.36	0.10453	0.09885
	8.38	0.0883	0.07132		8.38	0.08718	0.07305		8.38	0.10354	0.09957
	8.4	0.08696	0.07015		8.4	0.08739	0.07382		8.4	0.10391	0.09849
	8.42	0.08761	0.06936		8.42	0.08763	0.07267		8.42	0.10372	0.09955
	8.44	0.08789	0.06944		8.44	0.08638	0.07352		8.44	0.10307	0.09955
	8.46	0.08687	0.07001		8.46	0.0873	0.07396		8.46	0.10194	0.09789
	8.48	0.08599	0.06984		8.48	0.0852	0.07252		8.48	0.10202	0.09803
	8.5	0.08626	0.07005		8.5	0.08513	0.0728		8.5	0.10096	0.09941
	8.52	0.08486	0.06854		8.52	0.08403	0.07342		8.52	0.09964	0.09777
	8.54	0.08527	0.07006		8.54	0.08517	0.07227		8.54	0.10035	0.09645
	8.56	0.08509	0.06785		8.56	0.0825	0.07283		8.56	0.0994	0.09846
	8.58	0.08474	0.07		8.58	0.08398	0.07267		8.58	0.09943	0.09647
	8.6	0.08436	0.06876		8.6	0.08347	0.07341		8.6	0.10003	0.0984
	8.62	0.08377	0.06947		8.62	0.08262	0.07228		8.62	0.09681	0.09784
	8.64	0.08315	0.06879		8.64	0.08276	0.07333		8.64	0.09756	0.09507
	8.66	0.08326	0.06861		8.66	0.08228	0.07201		8.66	0.09853	0.09737
	8.68	0.08265	0.06902		8.68	0.08382	0.07275		8.68	0.09614	0.09649
	8.7	0.08186	0.06887		8.7	0.08061	0.07267		8.7	0.09566	0.09538
	8.72	0.08192	0.06811		8.72	0.08225	0.07258		8.72	0.09751	0.09715
	8.74	0.08202	0.06922		8.74	0.08069	0.0721		8.74	0.09462	0.0951
	8.76	0.08081	0.06866		8.76	0.08169	0.07294		8.76	0.0956	0.0973
	8.78	0.08181	0.06894		8.78	0.07945	0.07202		8.78	0.096	0.09726
	8.8	0.08063	0.06775		8.8	0.07994	0.07308		8.8	0.09335	0.09668
	8.82	0.0808	0.06895		8.82	0.08127	0.07166		8.82	0.09518	0.09627
	8.84	0.08047	0.06725		8.84	0.07999	0.07435		8.84	0.0949	0.09844
	8.86	0.07947	0.06771		8.86	0.08068	0.07058		8.86	0.0925	0.09765
	8.88	0.07938	0.06756		8.88	0.07983	0.07242		8.88	0.09533	0.09781
	8.9	0.07886	0.06783		8.9	0.07835	0.07109		8.9	0.09261	0.09666
	8.92	0.0798	0.06776		8.92	0.07924	0.07264		8.92	0.0918	0.09531
	8.94	0.07889	0.0677		8.94	0.07885	0.07147		8.94	0.09393	0.09721
	8.96	0.0783	0.06721		8.96	0.0781	0.07134		8.96	0.09249	0.0951
	8.98	0.07758	0.06722		8.98	0.07975	0.07325		8.98	0.09212	0.09609
	9	0.0781	0.06649		9	0.0776	0.0742		9	0.09287	0.09768
	9.02	0.07856	0.06787		9.02	0.07759	0.07273		9.02	0.09266	0.09551
	9.04	0.077	0.06678		9.04	0.07704	0.07308		9.04	0.09194	0.09671
	9.06	0.07765	0.06772		9.06	0.07851	0.07272		9.06	0.09235	0.097
	9.08	0.07736	0.06733		9.08	0.07584	0.0739		9.08	0.09163	0.09694
	9.1	0.07662	0.0673		9.1	0.07775	0.07274		9.1	0.09043	0.09775
	9.12	0.07683	0.06641		9.12	0.07639	0.07426		9.12	0.09222	0.09713
	9.14	0.07624	0.06715		9.14	0.07647	0.07215		9.14	0.09056	0.09678
	9.16	0.07565	0.06621		9.16	0.0772	0.07459		9.16	0.09042	0.09566
	9.18	0.07632	0.06653		9.18	0.07663	0.07299		9.18	0.09081	0.09696
	9.2	0.07511	0.06628		9.2	0.07549	0.07435		9.2	0.08979	0.09554
	9.22	0.07551	0.06677		9.22	0.07636	0.07321		9.22	0.09075	0.09781
	9.24	0.07427	0.06637		9.24	0.0756	0.0747		9.24	0.08853	0.09764
	9.26	0.07486	0.06652		9.26	0.07752	0.07368		9.26	0.08952	0.09692
	9.28	0.07385	0.06588		9.28	0.07514	0.07415		9.28	0.08977	0.09801
	9.3	0.07428	0.06637		9.3	0.07705	0.07434		9.3	0.08776	0.09654
	9.32	0.07405	0.06593		9.32	0.07412	0.07305		9.32	0.08902	0.09698
	9.34	0.0735	0.06642		9.34	0.07605	0.07236		9.34	0.08872	0.09748
	9.36	0.0738	0.06653		9.36	0.07374	0.07242		9.36	0.08894	0.09753
	9.38	0.07415	0.06661		9.38	0.07456	0.07215		9.38	0.08804	0.09561
	9.4	0.07291	0.06585		9.4	0.07456	0.07405		9.4	0.08895	0.09846
	9.42	0.07386	0.06527		9.42	0.07505	0.07371		9.42	0.08756	0.09727
	9.44	0.07444	0.06504		9.44	0.07469	0.07444		9.44	0.08767	0.0957
	9.46	0.07366	0.06584		9.46	0.07581	0.07338		9.46	0.08923	0.09921
	9.48	0.07349	0.06489		9.48	0.07426	0.07441		9.48	0.08648	0.0966
	9.5	0.07371	0.06533		9.5	0.07475	0.07325		9.5	0.08855	0.09782
	9.52	0.07239	0.06498		9.52	0.07266	0.07345		9.52	0.08773	0.09939
	9.54	0.07406	0.06577		9.54	0.07493	0.07219		9.54	0.08658	0.09796
	9.56	0.07135	0.06462		9.56	0.07181	0.07222		9.56	0.08799	0.0983
	9.58	0.07243	0.0651		9.58	0.0731	0.07181		9.58	0.08581	0.09731
	9.6	0.07257	0.06531		9.6	0.07252	0.07334		9.6	0.08641	0.09641
	9.62	0.07113	0.06559		9.62	0.07287	0.0732		9.62	0.08642	0.09884
	9.64	0.07007	0.06532		9.64	0.07354	0.07279		9.64	0.08523	0.0971
	9.66	0.07118	0.06539		9.66	0.07151	0.07091		9.66	0.08674	0.09829
	9.68	0.07102	0.06494		9.68	0.07154	0.07254		9.68	0.0868	0.09879
	9.7	0.07038	0.06594		9.7	0.07341	0.07074		9.7	0.08468	0.09752
	9.72	0.0696	0.0651		9.72	0.06976	0.07119		9.72	0.08588	0.09864
	9.74	0.07014	0.06559		9.74	0.07263	0.07027		9.74	0.08595	0.09734
	9.76	0.06868	0.06589		9.76	0.07009	0.07231		9.76	0.08574	0.09782
	9.78	0.06905	0.06668		9.78	0.07117	0.06933		9.78	0.08513	0.09797
	9.8	0.06813	0.06555		9.8	0.06962	0.07206		9.8	0.08585	0.09916
	9.82	0.06852	0.06548		9.82	0.07058	0.07039		9.82	0.0839	0.09764
	9.84	0.06936	0.06607		9.84	0.07015	0.07082		9.84	0.08386	0.0978
	9.86	0.06739	0.06568		9.86	0.07023	0.07073		9.86	0.08489	0.09973
	9.88	0.06845	0.06544		9.88	0.07094	0.07184		9.88	0.08303	0.09782
	9.9	0.06778	0.06519		9.9	0.06872	0.06987		9.9	0.08487	0.09802
	9.92	0.06748	0.06481		9.92	0.06996	0.07188		9.92	0.0837	0.09877
	9.94	0.06753	0.06543		9.94	0.07143	0.07233		9.94	0.08299	0.09925
	9.96	0.06669	0.06572		9.96	0.06877	0.07068		9.96	0.0835	0.09958
	9.98	0.06743	0.06628		9.98	0.07159	0.06949		9.98	0.08359	0.09848
	10	0.06504	0.06636		10	0.06722	0.07009		10	0.07641	0.08428
